# Supplementary material for: Quality by Design (QbD) Approach for a Nanoparticulate Imiquimod Formulation as an Investigational Medicinal Product
Source: Pharmaceutics. 2023 Feb 3;15(2):514. doi: 10.3390/pharmaceutics15020514 (PMC9965879; doi:10.3390/pharmaceutics15020514)
Supplement: Supplementary file 1 [file pharmaceutics-15-00514-s001.zip]

Archive with 1 entries (1 files):
- pharmaceutics-2104375-supplementary.pdf
